# Supplementary material for: Prevalence and influencing factors of oral frailty among middle-aged and older patients with chronic kidney disease: a cross-sectional study
Source: Front Med (Lausanne). 2025 Aug 15;12:1649113. doi: 10.3389/fmed.2025.1649113 (PMC12394534; doi:10.3389/fmed.2025.1649113)
Supplement: Supplementary file 1 [file Table_1.XLSX]

## Sheet: Sheet1
ID	Oral frailty	Age（0=＜60,1=≥60）	Gender（1= Male，2= Female）	Marital status（1= Married，2= Single/divorced/widowed）	Educational level（1= Middle school or below，2= High school or above，3= Bachelor or above）	Family monthly income（1=＜3000 yuan，2=3000~5000 yuan，3=＞5000 yuan）	Residential area（1= Countryside，2= City and town）	Self-care ability（1= Completely dependent，2= Partially independent，3= Fully independent）	Smoking history（1= Yes，0= No）	Drinking history（1= Yes，0= No）	Dentures（1= Yes，0= No）	Dry mouth（1= Yes，0= No）	CKD stage（1= Stage 1-2，2= Stage 3-4，3= Stage 5）	Disease duration（1=＜5 years，2=5~10 years，3=＞10 years）	BMI（1= Normal，2= Underweight，3= Overweight，4= Obesity）	Comorbidities（1= 0，2= 1，3= ≥2）	MNA-SF（1=12~14 (Normal nutritional status)，2=8~11(At risk of malnutrition)，3=0~7(Malnutrition)）	RPFS-CV（1=0(No fatigue)，2=1~3(Mild fatigue)，3=4~6(Moderate fatigue)，4=7~10(Severe fatigue)）	Hospital Anxiety Scale（1=0~7分(No anxiety)，2=8~10(Mild anxiety)，3=11~14(Moderate anxiety)，4=15~21(Severe anxiety)）	Hospital Depression Scale（1=0~7 (No depression)，2=8~10(Mild depression)，3=11~14(Moderate depression)，4=15~21 (Severe depression)）	Upper limb grip strength（kg）	TSF（cm）	Calf circumference（cm）	Hemoglobin g/l	Albumin g/l	Serum calcium mmol/l	Serum phosphorus mmol/l	Creatinine mmol/l	Blood urea nitrogen mmol/l	eGFR
1	0	1	2	1	1	1	2	2	0	0	0	0	3	2	1	3	3	4	2	3	6.3	2.1	32	92	42.3	2.35	2.16	526.9	28.7	6.5
2	0	1	1	2	2	2	1	3	0	0	1	0	2	1	1	3	1	4	1	1	22	0.9	34	83	36.9	2.16	1.23	132.2	9.05	40.6
3	1	1	1	1	3	3	2	2	0	0	1	1	3	2	1	3	2	3	1	1	13	1.4	30	104	42	2.54	0.95	569.8	6.94	7.4
4	1	1	2	1	1	1	1	2	0	0	0	1	3	2	2	3	3	3	1	2	14.3	1.1	27	90	35.9	2.81	1.64	397.6	24.88	9.1
5	1	1	2	1	1	1	2	2	0	0	1	1	3	1	3	3	2	2	1	1	16	2.5	30.5	112	43.6	2.35	1.44	351.8	10.74	9.9
6	1	1	2	2	1	1	2	3	0	0	0	1	2	1	3	3	1	3	1	2	7.7	1.4	32	47	35.4	1.92	1.34	125.3	20.85	34.1
7	0	1	2	1	1	1	2	2	0	0	0	0	2	1	2	3	2	3	1	1	12.9	1.2	28	97	39.4	2.23	1.55	229.5	18.1	16.2
8	1	1	2	2	2	3	2	3	0	0	1	1	1	1	4	3	1	2	1	1	28.4	1.1	36.5	134	39.86	2.02	0.85	98.6	10.19	62.5
9	1	1	2	1	1	3	2	3	0	0	1	1	3	1	1	3	3	4	1	1	24.2	1	28.5	97	39.86	1.26	1.43	656.1	23.85	5.2
10	1	1	2	1	3	3	2	2	0	0	1	1	3	1	1	3	2	3	1	1	13.8	2	29	154	39	1.97	0.63	264.7	8.53	13.8
11	1	1	2	2	1	2	1	3	0	0	0	1	3	1	3	3	2	1	1	1	11.2	3.1	38.5	78	34.4	1.73	1.55	360.8	23.59	10.1
12	1	1	1	1	2	1	2	1	0	0	1	0	3	1	1	3	3	1	2	3	16.5	0.5	29	64	31	2.1	1.21	369.1	12.41	13.2
13	1	1	2	1	1	3	2	3	1	0	1	1	3	1	1	2	3	4	1	1	22.4	1.6	33.5	102	38.8	1.99	1.73	537	22.63	2.4
14	1	1	2	1	1	2	2	3	0	0	0	1	3	1	3	3	2	3	1	1	16.3	1.9	34	127	39.86	2.14	1.7	715	27.06	4.6
15	1	1	2	2	1	2	2	3	0	0	1	1	2	2	1	3	3	2	1	1	20.7	1.1	30	115	41.4	2.15	0.83	160.3	13.03	33.7
16	1	1	1	1	3	1	2	1	0	0	1	1	2	1	1	3	3	4	1	1	22.9	1.4	30.5	81	32.5	2.06	1.11	158.9	21.41	37.6
17	1	1	1	1	1	2	2	3	0	0	1	0	2	2	3	3	2	4	1	1	21.9	1.2	35	113	34.4	1.93	1.16	223.2	10.85	24.8
18	1	1	2	1	1	2	2	3	0	1	0	1	1	1	1	3	3	4	1	1	34.3	1.2	36	131	44.7	2.11	1.02	86.7	6.7	75.6
19	1	1	1	2	1	3	2	3	0	0	0	1	3	2	1	3	2	3	1	1	12.9	1.5	29.5	78	41.8	1.85	1.39	460.5	33.01	7
20	0	1	1	1	1	1	1	2	0	0	0	0	1	1	1	3	2	1	2	2	21.9	1.5	29	111	35.3	2.16	0.86	74.4	18.27	88.2
21	0	1	1	2	1	3	2	2	0	0	0	0	2	1	1	2	3	1	1	2	10.1	1.1	30	124	32.7	2.3	1.48	145.2	6.36	28.6
22	1	1	1	1	1	2	2	3	0	0	1	0	3	2	1	3	2	3	2	2	17.8	1.9	29.5	106	42.8	2.08	1.88	796.4	22.51	5.4
23	0	1	2	1	3	3	2	3	0	1	1	0	1	1	1	2	2	1	1	1	41.2	1.7	35	151	38.6	2.29	1.04	90.3	4.98	73
24	1	1	1	1	2	1	2	3	0	0	1	0	2	1	1	3	2	1	1	2	18	2.2	35.5	130	38	2.12	1.39	115	10.88	50.06
25	1	1	2	1	1	1	1	3	0	0	1	1	2	1	1	3	2	4	2	3	21.3	2.1	36	86	23.5	1.86	1.45	240.8	13.32	22.9
26	1	1	1	1	1	3	2	2	0	0	0	1	2	1	1	3	3	4	1	2	7.3	1.4	31	62	24.6	1.93	0.79	178.2	17.18	24.8
27	1	1	1	1	3	3	2	3	0	0	1	1	3	3	1	3	2	4	1	1	10.3	2	30	154	39	1.97	0.63	264.7	8.53	13.8
28	0	1	1	1	1	1	2	3	0	0	0	0	1	1	3	3	2	1	3	2	16.9	1.7	35	108	37.9	2.18	0.69	96.9	9.14	47.6
29	1	1	1	1	1	1	2	2	1	0	1	1	2	1	3	3	2	3	1	1	32.6	1.1	37	90	24.6	1.78	1.15	170.2	10.8	34.4
30	0	1	2	1	1	1	2	3	0	0	0	1	1	1	1	2	2	3	4	3	20.2	1.5	33	116	45.5	2.61	1.45	6.65	3.29	79.9
31	0	1	2	1	3	2	2	3	0	0	1	1	2	1	1	3	1	1	1	1	29.1	1.4	35	147	47.7	2.42	1.05	110.7	7.47	59.1
32	1	1	2	1	1	1	1	2	0	0	1	1	2	1	1	3	2	3	2	3	13.2	1.3	26	88	22.7	1.86	1.12	114.5	6.6	40.6
33	1	1	1	1	1	1	2	2	0	0	0	1	1	1	1	3	2	1	2	2	14.8	1.2	30	118	29.8	2.03	0.59	87	10.56	79
34	1	1	2	1	1	1	2	2	0	0	1	1	3	2	3	3	1	3	1	1	9.2	1.6	35	118	38.1	2.61	1.45	421.3	25.33	8.5
35	1	1	2	1	1	1	2	2	0	0	1	1	3	3	3	3	2	4	3	3	9.7	1.6	32	102	41.2	2.39	2.79	515	38.91	6.6
36	1	1	2	1	1	1	2	3	0	0	1	1	3	1	1	3	3	4	3	3	11.5	1.1	30	97	41	1.23	1.7	727.1	28.12	4.6
37	1	1	1	1	2	2	2	3	0	1	0	1	2	1	4	3	2	4	1	1	38	2.1	38	142	38.4	2.13	0.91	141.9	8.74	44.1
38	0	1	1	1	3	3	2	3	1	0	1	0	3	1	1	3	1	1	1	1	25.2	1.1	36	83	37	2.19	1.26	351.5	20.48	14.6
39	1	1	1	1	1	3	2	3	0	0	1	1	3	2	1	3	2	2	1	1	23.9	2.1	36	106	36.7	2.2	1.42	469.3	14.31	8.7
40	1	1	2	1	2	3	2	3	0	0	1	1	1	1	1	3	2	2	1	1	16.5	2.3	34	125	39.86	2.34	0.96	53.2	4.8	91
41	1	1	1	1	2	1	2	2	0	1	0	0	3	1	1	3	3	4	1	1	12.3	1	32	111	39.8	2.46	0.36	401.8	5.87	11.3
42	1	1	1	1	1	1	2	3	0	0	1	1	2	1	1	3	2	1	2	2	23	1.5	31	88	39.86	1.82	1.45	231.6	28.85	23.9
43	0	1	1	1	2	1	2	3	1	0	0	1	2	1	1	3	3	2	1	1	31	1	34	99	42.9	2.15	1.52	248	16.54	22.6
44	1	1	2	1	1	1	2	3	0	0	0	0	3	3	1	3	2	1	1	1	21.8	1.4	33	85	34.4	2.57	1.8	332.9	31.53	11.9
45	1	1	1	1	1	1	2	2	0	0	0	0	2	2	3	3	3	1	1	1	24	1.5	36	128	35.1	2.23	1.1	128.7	9.93	46.5
46	1	1	1	1	1	1	2	3	0	1	1	1	2	1	1	3	2	1	1	1	25.6	1	32.5	126	49.5	2.45	1.17	250.5	12.54	19.9
47	0	1	1	1	1	2	2	3	1	0	1	0	2	1	3	3	2	1	1	1	33	0.8	33	131	43.8	2.37	1.31	188.9	8.87	52.3
48	1	1	2	2	1	3	2	1	0	0	1	1	2	1	1	3	2	4	1	1	20.5	0.6	26	104	33.7	1.93	2.12	373.4	23.58	9.3
49	1	1	2	1	1	3	2	3	0	0	0	0	3	2	3	3	3	3	1	3	16.1	2.2	32.5	93	34.5	2.12	1.65	393.8	21.84	8.7
50	0	1	1	1	2	2	2	3	0	0	0	1	1	1	2	2	2	2	1	1	31.5	1	29.5	107	32	2.13	0.92	92.7	10.82	68.2
51	1	1	2	1	1	1	2	3	0	0	1	1	1	1	3	3	1	3	1	2	14.6	2.5	36	86	34.5	2.02	1.34	45	4.01	104.6
52	1	1	2	1	1	3	2	3	0	0	1	1	1	1	3	3	1	2	1	1	21.1	2.9	38.5	129	41.6	2.2	1.18	57.3	4.07	87.5
53	0	1	1	1	2	2	2	3	0	1	0	0	3	3	3	2	1	1	1	1	39	1.6	36.5	94	40.8	2.16	1.58	354.6	30.72	14.6
54	0	1	1	1	3	3	2	3	0	0	0	0	1	1	1	2	2	1	1	1	39.5	1.7	36	155	44.2	2.31	0.95	91.2	4.57	72.6
55	1	1	2	1	2	3	2	2	1	0	0	0	3	1	3	3	1	1	3	3	16.6	2.4	35	114	43.8	2.26	2.17	649.6	18.65	5.4
56	0	1	2	1	1	1	2	2	0	0	0	1	2	1	3	3	2	1	1	1	10.4	1.8	32	100	40.6	2.12	0.94	162.5	8.16	26.2
57	0	1	2	2	1	1	2	3	0	1	0	1	2	2	1	3	2	1	1	1	27.3	1.2	33	126	46.1	2.4	1.26	120.5	5.05	39.5
58	0	1	1	1	1	2	2	3	0	0	1	1	3	1	1	3	2	1	1	1	33.8	0.6	29	101	39.86	1.78	1.98	723.6	22.17	5.8
59	1	1	1	1	2	1	2	3	1	1	1	1	1	1	2	3	2	3	1	1	25.1	0.6	30.5	107	39.86	2.13	0.92	92.7	10.82	68.2
60	1	0	1	1	1	2	2	2	0	0	1	0	3	1	1	2	3	4	1	1	20.7	0.7	31.5	57	39.86	2.01	2.12	1032.8	50.61	4.3
61	1	0	1	2	3	3	2	3	0	0	1	0	1	1	1	3	2	3	1	1	26.6	0.85	31	109	39.86	2.02	1.44	76.2	11.77	96.5
62	1	0	1	1	2	1	1	3	0	0	0	1	2	1	3	3	2	3	1	1	24.9	1.4	70	124	20.2	1.76	1.29	151.4	10.96	178.7
63	1	1	1	1	1	3	2	3	0	0	1	1	3	2	3	3	2	1	1	1	30.3	1.5	35.5	150	39.86	2.35	0.93	527.2	9.97	9.1
64	1	1	2	1	1	1	2	2	0	0	1	1	3	1	2	3	3	4	1	2	7.4	0.6	24	72	39.86	2.2	0.91	419.1	18.04	7.5
65	0	0	2	1	1	1	2	3	0	0	0	0	3	2	1	3	2	1	1	1	20.9	6.5	32	87	40.7	2.23	2.76	829.7	34.89	4.3
66	1	0	1	1	1	1	2	3	0	0	0	0	2	1	1	3	2	3	1	2	38.1	1.4	34	135	40.8	2.1	1.25	223	10.61	28.3
67	1	1	2	1	1	1	2	2	0	0	1	1	2	2	2	2	3	4	1	3	2.5	1	24.5	79	36	2.01	0.95	171.3	10.34	24.7
68	0	0	2	1	1	1	2	2	0	0	0	0	3	1	3	3	2	4	3	3	7.7	1.6	31	84	39.86	2.03	2.82	868.3	44.95	4
69	1	1	2	1	1	1	2	2	0	0	1	1	2	3	3	3	2	3	3	4	9.1	28	35	87	26.9	2.13	1.35	174.7	27.59	24.9
70	1	1	2	1	3	3	2	2	0	0	0	1	3	1	1	3	2	4	2	3	11.5	1.7	29	90	33	2.05	1.91	452.9	23.39	8.3
71	0	1	1	1	1	1	2	2	0	0	0	1	3	2	1	3	2	3	1	1	11.3	1.3	33	121	40.4	2.25	1.42	677.4	12.57	6.5
72	0	1	2	1	1	1	2	3	0	0	0	1	3	3	1	3	2	1	1	1	19.3	2.1	33	109	38.3	2.22	1.59	300.2	20.99	13.4
73	1	1	1	1	1	1	2	1	0	0	0	0	2	1	2	3	3	4	2	3	21.8	0.6	33	78	39.2	2.03	1.06	89.9	12.18	69.8
74	1	1	1	1	1	2	2	3	0	0	1	1	2	3	1	3	2	1	1	1	17.2	1.4	30	107	43.9	2.35	1.34	154.1	19.24	35.4
75	0	0	2	1	1	1	2	3	0	0	0	1	2	2	1	2	2	1	1	1	16.6	1.4	30	117	44.1	2.35	1.25	171.3	13.18	28.9
76	1	1	1	1	2	2	2	3	0	0	1	1	2	2	1	3	2	1	1	1	30.9	4	33.4	119	40.4	2.2	1.22	175.3	12.43	32
77	0	0	2	1	2	3	2	3	0	0	0	1	1	3	1	2	2	2	1	1	16.3	2	34	117	43	2.29	1.23	73	7.26	77.7
78	1	1	1	1	1	3	2	3	0	0	1	0	3	1	1	3	2	3	1	1	32.2	1.4	36	75	39.86	1.97	1.21	677	26.12	6.3
79	1	1	2	1	1	1	2	2	0	0	1	1	2	1	3	3	1	3	3	2	16.2	2.2	32	110	42.8	2.1	1.64	132.8	16.34	31.8
80	0	0	1	1	1	1	2	3	0	0	0	0	2	1	1	3	2	1	1	1	31.6	1.3	29	145	47.2	2.61	1.45	113.2	6.78	63.4
81	1	0	1	1	1	1	1	3	0	0	0	0	3	1	1	3	2	1	1	1	33.2	0.9	39	81	38.9	2.06	2.01	695.1	28.96	7.1
82	1	0	1	1	1	1	2	3	1	0	0	1	3	2	3	3	2	1	2	1	20.6	1	32	86	37.5	1.83	1.58	803.2	16.51	5.7
83	1	0	2	1	1	1	2	2	0	0	0	0	3	1	1	3	2	3	2	2	19.7	1.8	27.5	74	41.5	2.47	1.81	441.3	48.76	9.1
84	1	1	1	2	1	2	2	2	0	0	0	1	3	3	1	3	2	2	1	1	16.8	1.3	27	80	33.4	1.83	2.01	378.8	41.32	12.5
85	1	1	2	2	1	2	2	2	0	0	0	1	2	2	3	3	1	1	1	1	19.5	3.2	35	121	42.4	2.26	0.85	181.8	11.62	23
86	1	1	1	1	1	1	2	2	1	0	0	0	3	1	1	3	2	4	1	3	21.5	1	29	72	32.9	1.96	1.07	702.3	23.01	6.2
87	0	0	1	1	3	1	2	2	0	0	0	0	3	1	2	3	2	4	2	3	6.8	1	24	78	27.5	2.02	1.91	383.3	16.52	14.6
88	1	1	1	1	1	1	1	2	0	0	0	0	3	1	3	3	2	4	3	3	10.3	1.4	37	87	21.2	1.95	1.08	249.6	10.16	20.03
89	0	0	1	1	2	1	2	3	0	0	0	1	3	1	3	3	2	1	1	2	18.7	1.5	35	72	37.8	2.07	0.86	393.1	12.18	13.6
90	0	0	1	1	1	1	2	3	0	0	0	1	2	2	1	3	2	1	1	1	24.1	2.6	34	77	41.8	2.61	1.45	295.5	18.84	19.2
91	0	0	1	1	1	2	2	1	1	0	0	0	2	1	1	3	1	3	1	2	28.3	0.9	31	89	27.6	2.15	1.71	213	15.68	28.9
92	1	1	1	1	1	2	2	3	0	0	0	1	2	1	2	3	3	3	2	2	18.7	1.1	28	114	36.3	2.13	1.07	134.2	8.91	43.3
93	0	1	1	1	1	2	2	3	0	0	0	1	3	1	3	3	1	1	1	1	22.9	1	36	103	42.2	2.2	2.71	894	20.74	4.9
94	0	1	1	1	1	1	2	3	0	0	1	0	3	1	1	3	3	3	1	2	15.4	1	31	123	39.86	1.6	1.63	330.7	25.72	15.2
95	1	1	2	2	1	3	2	2	0	0	0	1	3	1	2	3	2	4	1	1	9	1.3	27.5	60	37.8	2.43	1.73	304.4	31.39	11.8
96	1	1	2	1	1	1	2	3	0	0	0	1	3	1	3	3	2	4	1	3	4.2	2.5	35	100	37.6	137.7	1.06	224.9	20.29	17.2
97	0	1	2	1	1	1	2	2	0	0	0	0	1	1	1	3	1	2	1	1	19.3	1.6	31	126	40.4	2.46	1.13	86.5	8.87	62.4
98	0	0	1	1	1	1	2	3	1	0	0	0	2	1	1	3	2	2	1	1	30.3	1.8	31.5	125	45.5	2.28	0.83	277.6	9.05	21.6
99	0	1	2	1	1	1	1	3	0	0	1	0	2	1	3	3	1	1	2	2	18.3	1.8	34	104.92	39.86	2.24	1.21	112	8.18	43.45
100	1	0	2	1	1	1	2	2	0	0	0	1	3	3	1	3	2	3	3	2	13.7	1	27	85	39.86	2.09	2.58	1126.3	37.04	2.9
101	1	0	2	2	1	1	2	2	0	0	1	1	3	3	3	3	3	2	1	1	21	1.8	33	99	44.5	2.35	1.65	368.2	17.49	11.2
102	1	1	1	2	2	2	2	2	0	0	0	0	3	1	1	3	3	3	1	1	15.7	1.3	29	94	35.1	2.34	1.45	671.4	16.96	7
103	0	1	1	2	2	2	2	3	0	0	0	1	3	1	3	3	1	1	1	1	34.2	1.1	35	112	40.8	2.06	2.03	579.1	22.07	8.2
104	1	1	1	1	2	1	1	2	0	0	0	1	3	2	4	3	2	2	1	1	14.4	1.1	38	109	39.7	2.11	1.42	557.2	21.48	8.6
105	1	1	1	1	1	2	2	3	0	0	1	0	3	2	3	3	1	1	1	1	30.5	0.8	33	89	33	1.88	1.7	446.4	20.17	10.9
106	1	1	1	1	1	1	1	2	0	0	1	1	2	3	4	3	2	3	1	1	6.6	1.8	43	123	43.1	2.35	1.12	183.9	7.15	29
107	1	1	1	1	1	2	2	3	0	0	0	1	3	3	4	3	2	1	1	1	23.4	1.7	39	115	28.5	2.01	2.14	1127.2	22.8	3.7
108	1	1	1	1	1	3	2	2	1	0	1	1	3	3	1	3	3	3	2	3	22.1	1	28	99	35.6	1.46	2.87	637.8	40.72	6.6
109	1	1	1	1	1	1	2	1	1	1	0	0	2	3	1	3	3	1	1	2	20.6	1.3	23.5	83	25.8	2.07	0.93	183.3	8.74	32.1
110	1	1	1	1	1	1	2	3	1	0	0	1	3	1	1	3	3	3	1	1	19.2	0.8	32	72	38.5	2.11	1.9	529.5	28.71	9.1
111	1	1	2	2	1	2	2	3	0	0	1	1	3	1	3	2	2	2	1	1	17.6	1.8	32.5	107	39	2.39	1.5	427.1	18.68	8.4
112	0	1	1	1	2	3	2	3	0	0	0	1	2	2	3	3	2	2	1	1	36.7	1.3	38.5	159	39.86	2.43	0.73	123	8.63	54.6
113	1	1	1	1	1	2	2	3	0	0	0	1	3	1	3	3	2	1	1	1	31.5	1.1	37	126	39.86	2.61	1.45	84	5.93	81.9
114	1	1	1	1	1	2	2	1	0	0	0	1	3	3	3	3	1	2	1	1	22.7	0.9	34	112	42.2	2.41	2.65	894	20.74	4.9
115	0	1	2	1	1	2	2	3	0	0	1	1	2	1	1	3	1	2	1	2	10.5	1.5	30	125	43.5	2.25	1.15	157.9	12.2	30.1
116	1	0	1	1	1	2	2	3	1	0	0	1	3	1	1	2	1	3	1	2	28	0.8	35	126	32	1.91	0.98	366.8	15.99	14.8
117	0	1	2	1	1	3	2	3	0	0	0	0	2	2	1	3	2	2	1	1	23.4	2	34.5	133	43.2	2.62	0.87	168.6	14.63	27.3
118	1	1	2	1	2	2	2	3	0	0	0	0	2	1	4	3	2	3	1	1	15.7	1.8	38	119	39.86	2	0.96	184.9	15.42	23.2
119	1	0	2	2	1	1	2	3	0	0	0	1	3	3	3	3	2	3	3	2	25.9	1.8	33.5	93	39.5	2.09	1.58	601.8	32.54	6.5
120	1	1	1	2	1	3	2	3	1	1	1	1	2	1	3	3	2	3	1	1	45.6	0.7	38.5	149	43.7	2.41	0.86	122.1	6.04	48.6
121	1	0	1	2	1	1	2	3	1	0	1	0	1	1	3	3	2	1	1	1	28.3	2	34	138	44.8	2.23	1.11	69.8	8.15	101.4
122	1	1	1	1	1	3	2	1	0	0	1	1	1	1	1	3	3	3	1	1	12.8	0.7	29	139	33.4	2.06	0.94	90	9.79	66.4
123	1	1	2	1	2	3	2	3	0	0	1	1	2	1	2	3	3	2	1	1	14.7	1.1	28	148	42.6	2.84	0.85	94.1	8	54.4
124	1	1	2	1	1	1	2	3	0	0	1	0	2	1	1	3	2	1	1	1	20.7	1.7	35	114	34.7	2.31	1.72	172.6	15.93	25.6
125	0	0	2	1	1	1	2	3	0	0	0	0	2	1	3	3	2	2	1	2	14.3	1.6	32	97	42.6	2.26	1.37	202.7	13.97	23.7
126	1	1	1	1	1	2	2	3	0	0	1	1	3	1	1	3	2	1	1	1	19.6	1	29	93	31.5	2.28	1.36	375.7	15.48	13.1
127	1	1	2	2	2	2	2	1	0	0	0	0	3	1	3	3	3	1	2	3	10.4	3.5	27	93	32.7	1.78	2.05	504.6	23.47	6.8
128	0	1	1	1	2	1	2	3	1	0	0	1	2	1	3	3	2	1	1	1	33.8	1.1	35	126	22	1.78	1.03	108.9	7.31	61.1
129	0	1	2	2	1	3	2	3	0	0	1	0	2	1	1	3	3	2	1	1	16.6	1.8	31	91	34.8	2.17	1.14	124.5	6.9	38.5
130	1	1	2	2	1	1	2	2	1	0	0	1	3	1	3	3	2	3	1	2	19.3	2	34.7	62	41.9	2.18	1.94	946.1	37.52	3.5
131	1	1	1	2	2	3	2	2	0	1	1	1	3	1	3	3	1	2	1	1	16.3	0.7	26.5	105	42.1	2.47	1.14	535.8	12.22	8.4
132	0	0	1	1	3	2	2	3	0	0	0	1	3	1	4	3	2	3	1	1	20.1	2.2	35	83	43.4	1.89	1.91	654.8	33.79	7.8
133	0	0	1	1	3	3	2	3	1	0	0	1	2	3	3	2	2	1	1	1	37.3	0.7	31.5	127	47	2.13	1.17	228.9	12.92	26
134	0	0	2	1	1	2	2	3	0	0	0	0	2	1	4	3	2	2	1	1	21.3	4	43	108	39.86	2.26	1.67	96.6	6.92	56.5
135	1	1	1	2	2	3	1	3	1	1	1	0	2	2	1	3	2	1	1	1	22.6	1.1	35	110	37.8	2.61	1.45	341.2	19.48	15.5
136	1	0	1	1	1	1	1	3	0	0	0	0	2	1	1	1	2	3	1	1	27.8	2	34.5	153	50.3	2.36	0.85	166.7	6.78	38.4
137	1	1	1	2	1	2	2	2	0	0	1	1	3	1	1	3	3	2	2	3	21.5	0.7	29.5	76	29.5	1.67	2.48	707.9	25.06	5.8
138	0	1	1	1	1	3	2	2	0	0	0	1	3	1	1	3	2	2	1	1	23.4	1	34	87	39.86	2.13	2.04	831.8	15.44	4.8
139	1	0	1	2	1	1	2	2	0	0	0	1	2	1	4	3	2	3	2	2	21.7	0.7	36.5	114	34.7	2.31	1.27	172.6	15.93	25.6
140	1	1	1	1	1	1	2	3	0	0	1	1	3	1	1	3	2	2	1	1	18.9	0.5	30	69	32	1.93	1.66	437.6	27.42	10.7
141	0	1	1	1	2	2	2	3	0	0	0	1	2	2	4	3	1	1	1	1	27.8	0.6	35	125	38.2	2.16	0.97	148.3	22	40
142	0	1	1	1	1	1	2	2	0	0	0	1	2	1	2	3	2	4	2	2	4.3	0.9	27	67	39.6	2.13	0.96	210	9	26.9
143	1	1	1	1	1	1	2	3	0	0	0	0	2	1	3	3	1	1	1	1	33.2	1.5	37	93	38.7	2.09	1.41	194.3	15.63	30.6
144	0	1	2	1	1	2	2	2	0	0	0	1	3	2	3	3	2	3	2	2	16.3	2.1	32	111	35.8	1.91	0.94	508.3	9.12	7.3
145	0	1	2	2	1	1	2	3	0	0	0	1	3	2	1	3	2	1	2	2	17.1	1.5	32	117	39.4	2.28	1.34	800	22.69	3.8
146	1	0	1	1	2	2	2	3	0	0	1	0	1	2	3	3	1	1	1	1	40.6	1.5	37	123	45.1	2.26	1.45	103.2	5.61	76
147	0	1	2	1	1	1	2	3	0	0	0	0	3	2	3	3	1	1	1	1	13.7	1.5	33.5	83	42.2	2.05	1.57	479.6	26.15	7.5
148	0	0	1	1	1	2	2	3	0	0	0	1	3	2	3	3	1	2	1	1	18.8	1.7	34	106	42.2	2.62	0.81	742.3	13.99	6.6
149	1	0	2	1	1	1	2	3	0	0	0	1	3	3	1	3	3	2	1	1	22.7	1.1	32	85	35.4	2.07	2.29	633.9	29.25	5.7
150	1	0	1	1	2	3	2	2	0	0	0	0	3	1	3	3	2	3	1	1	23.9	0.9	33	82	39.86	1.49	2.17	856.4	27.36	5.4
151	0	0	2	1	1	1	2	3	0	0	0	0	3	1	1	3	1	2	1	1	15.9	1.1	34	81	35.8	2.62	1.97	418	22.28	9.4
152	0	0	1	1	2	1	2	3	0	0	0	1	3	1	1	2	1	2	1	1	28.6	0.9	37	70	42	2.14	1.56	766	20.98	6.2
153	0	1	1	1	1	1	2	3	1	0	1	0	3	3	4	3	2	2	1	1	16.1	1.2	35.5	71	25.1	1.77	1.33	523.1	28.94	9
154	1	1	1	1	2	3	2	1	0	0	1	0	2	1	2	3	3	1	1	1	30.2	0.5	31	98	41.6	2.1	1.11	163.2	12.39	33.5
155	1	1	1	1	1	2	2	3	0	1	1	1	2	2	3	3	3	1	1	1	24.2	1	33	83	31.2	1.92	1.49	417.5	22.02	11.5
156	1	1	2	2	1	3	2	3	0	0	1	0	3	1	1	3	1	2	1	1	12.5	1.7	31	95	36.6	1.39	2.03	704.7	34.81	4.5
157	1	0	1	1	3	3	2	3	1	0	1	0	2	2	4	3	1	2	1	1	32	1.3	39	134	39.86	2.03	1.24	331.9	22.22	17.4
158	1	1	2	1	1	1	2	3	0	0	0	0	3	1	3	3	1	1	1	1	21.8	1.6	32	100	46	2.33	1.45	344	14.97	11.8
159	1	0	2	1	1	1	2	3	0	0	1	0	2	3	3	2	1	1	1	1	26.7	2	34.5	99	29.2	1.98	0.94	130.9	10.05	40.3
160	1	1	1	1	2	1	1	3	0	0	0	1	2	3	1	3	3	3	1	1	24.2	1.7	30.5	129	80.5	2.35	0.95	138.8	14.97	40.7
161	1	1	1	1	1	3	2	3	1	1	1	0	1	1	4	3	1	3	1	1	22	2	37	156	47	2.42	0.71	97.2	5.58	69.6
162	1	0	1	1	3	1	2	3	0	0	1	1	3	2	1	3	1	2	1	1	12.6	2.2	35	114	36.3	2.25	1.53	654.8	26.46	7.5
163	1	1	2	2	1	1	2	2	0	0	1	0	3	2	3	3	3	4	1	2	19.3	2.5	38	77	35.5	2.11	1.32	392.5	22.86	8.8
164	0	1	1	1	3	2	2	3	0	0	0	1	2	1	1	3	3	4	1	1	10.6	1	30.5	88	40.1	2.04	1.52	298.5	26.47	18.6
165	0	1	2	2	2	2	2	3	0	0	0	1	3	1	3	3	1	1	1	1	17.3	1.6	33	81	41.4	2.19	1.69	944.6	28.6	3.5
166	1	1	1	1	1	1	2	3	0	0	1	1	3	3	2	3	3	3	1	1	10	1	27.5	95	35.7	2.03	1.09	327.2	18.49	14.7
167	1	1	1	1	1	2	2	2	1	1	1	0	3	1	1	3	2	3	1	1	19.5	1	26	94	42.6	2.43	0.37	409.8	9.03	11.2
168	0	0	1	1	2	1	2	3	1	0	0	0	3	1	2	3	2	2	1	1	8.5	0.8	30	63	33.3	1.5	1.68	470.9	18.1	11.4
169	0	1	1	1	1	1	2	3	0	0	0	1	1	1	3	3	2	1	1	1	26.2	2	36	155	25.9	1.97	0.99	92.9	10.89	70.5
170	1	1	2	2	1	2	1	3	0	0	1	1	3	1	1	3	2	3	1	1	17.5	1.8	32	100	38.7	2.26	1.14	996.6	38.12	3.2
171	0	0	2	1	2	3	2	3	0	0	0	1	2	3	1	3	2	2	1	1	19.9	2.1	34.5	130	40.6	2.3	1.41	111	9.27	49.5
172	0	1	2	1	1	2	2	2	0	0	0	1	3	2	1	3	2	3	1	1	13.8	0.9	32	69	34	1.81	1.22	575.5	16.41	5.7
173	1	0	2	2	1	1	2	3	0	0	0	0	2	1	3	3	2	2	1	1	14.9	1.3	38	91	28.5	2.03	1.45	175.2	18.52	26.9
174	1	1	1	1	1	1	1	3	0	0	1	1	2	3	3	3	2	3	1	1	25.3	1.9	37	72	37.6	2.09	1.51	354.9	15.45	13.8
175	1	1	2	2	1	1	2	2	0	0	1	1	2	1	1	3	2	2	1	1	15	1.9	30	61	39.86	1.9	1.13	129.4	3.38	32.8
176	0	0	1	1	1	2	2	3	0	0	0	1	3	3	3	3	3	1	3	2	47.6	1.1	36	85	37.9	2.02	1.38	662.3	25.36	7.4
177	1	1	2	2	1	1	2	3	0	0	0	0	2	1	3	3	1	1	1	1	18.8	2.1	31	115	42.5	2.31	1.34	99.8	11.6	45.6
178	1	1	1	1	1	2	2	3	1	1	1	1	3	2	1	3	2	3	1	1	14.7	0.7	32	124	42	1.41	2.37	506	29.74	8.8
179	1	1	1	1	1	2	2	3	0	0	0	0	2	1	4	3	1	2	1	1	27.9	1.3	36	136	45.8	2.42	0.85	129.2	6.36	46
180	0	0	1	1	1	2	1	3	0	0	0	0	3	2	3	2	2	2	1	1	37.5	1.5	33	78	37.7	2	2.18	846.8	41.97	5.6
181	0	0	2	1	1	1	1	3	0	0	0	0	3	2	3	3	2	2	1	1	18.8	2.1	34.5	76	44	1.69	2.55	464.8	37.45	8.3
182	1	1	1	1	2	2	2	3	1	0	1	1	3	3	1	3	2	2	1	1	23.2	1.2	32	100	41.2	2.02	1.87	449	22.68	9.8
183	0	1	1	1	1	1	1	3	0	0	0	0	3	1	1	3	2	2	1	1	22.6	0.5	27	70	37.3	1.86	1.26	690.6	18.62	6.2
184	0	1	2	1	1	1	1	3	0	0	0	0	2	3	3	3	2	1	1	1	15.4	2.4	33.5	116	37.3	2.13	1.23	119.7	9.43	39
185	1	0	1	1	2	3	2	3	1	0	1	1	3	3	1	3	1	2	1	1	24.2	1	35	104	34.5	1.49	1.69	861.1	40.58	5.3
186	0	0	1	1	1	2	1	3	0	0	0	1	2	2	4	1	2	1	1	1	39.1	1.7	36	129	48.3	2.28	1.28	283.3	18.93	20.8
187	1	1	1	1	3	1	2	1	0	0	1	1	3	3	1	3	3	4	1	1	3.6	0.4	30.5	78	26.9	1.93	2.98	866.3	28.94	4.4
188	0	1	2	1	1	2	2	3	0	0	0	1	3	2	1	3	2	2	1	1	12.8	0.8	29	112	51.4	2.32	1.52	383.8	29.04	9.6
189	1	1	2	1	1	1	2	3	0	0	1	1	2	1	4	3	2	2	1	1	27.1	2.7	32	105	43.6	2.41	1.45	209.4	13.12	19
190	1	0	1	1	2	1	2	3	0	0	0	1	3	1	3	3	2	4	1	4	25	1.3	33	80	27.7	1.73	1.59	776.8	21.2	6.3
191	1	1	1	1	1	2	2	2	0	0	0	1	3	2	1	2	2	2	1	1	12.1	0.9	29.5	176	45.8	2.53	1.39	620.5	13.73	7
192	0	0	2	1	1	2	2	3	0	0	0	1	1	2	4	3	1	1	1	1	20.4	2.4	36	125	37.7	2.08	0.87	69.4	5.7	84.9
193	1	1	2	1	2	3	2	2	0	0	0	1	3	3	3	3	2	3	1	1	18.3	2.1	30	51	36.2	2.09	2.46	838	66.79	3.7
194	0	1	1	1	3	3	2	2	0	0	0	0	3	3	2	3	3	3	1	1	12.5	0.5	28	74	38.2	2.21	3.11	510.4	53.6	9
195	1	1	2	1	1	2	2	3	0	0	1	1	3	1	3	3	2	2	1	1	9.7	22.5	32.5	56	40.7	1.93	1.23	248.6	22.98	14.4
196	1	1	2	1	1	2	2	3	0	0	0	1	2	2	2	3	3	2	1	1	10.7	2.5	26	97	33.1	2.26	1.06	168.7	9.25	24.3
197	1	0	2	1	1	3	2	2	0	0	0	1	3	1	1	3	2	2	1	1	15.7	1.5	34	78	27.9	2.61	1.45	333.6	14.38	12.7
198	0	1	1	1	2	1	2	3	1	0	0	1	3	1	3	3	1	3	1	1	31	1.3	39.5	94	37.9	2.09	1.53	547.8	22.57	8.7
199	1	1	2	1	2	1	2	2	0	0	1	1	3	1	1	3	2	3	1	2	5.3	2.1	30.5	113	39.3	2.36	1.94	664.5	32.11	5.2
200	1	1	2	1	1	1	1	3	0	0	0	0	3	2	3	3	2	3	1	1	19.2	2	32	96	37.5	2.1	1.35	438	17.29	8.1
201	1	1	1	2	3	2	2	1	0	0	1	0	3	2	1	3	3	4	2	3	8.2	1.2	26	48	26.5	2.1	0.53	617.9	35.34	6.4
202	0	1	1	1	2	2	2	3	0	0	0	1	2	2	1	3	1	3	2	2	20.9	1.2	31	138	38.7	2.21	2	259.5	19.82	20.9
203	0	0	1	1	1	1	2	3	0	0	0	1	3	1	1	3	2	1	1	1	18.2	1.3	33	100	37.1	2.13	2.03	608	29.5	8.4
204	0	0	1	1	3	2	2	3	0	0	0	1	3	2	1	3	2	1	1	1	28.5	1.1	32.5	91	42.8	1.87	2.28	752.7	50.93	6.5
205	1	0	1	2	2	1	2	3	1	0	0	1	3	2	1	2	2	2	2	2	34.6	1.2	32.5	106	33.9	2.04	1.53	399.3	21.99	14
206	1	1	1	1	1	2	2	3	0	1	1	1	2	3	1	3	2	3	1	1	25.8	1.2	33	129	40.4	2.3	0.96	105	3.98	57.9
207	0	0	1	1	1	2	2	3	0	0	0	0	2	2	3	3	1	1	1	1	46.8	1	35	104	44.3	2.1	1.45	385.9	19.71	14.3
208	1	1	1	1	1	2	2	3	0	0	1	1	3	3	1	3	2	2	1	1	19.7	0.8	30	87	31.6	2.2	1.84	667.4	18.69	6.3
209	1	1	2	2	1	3	2	2	0	0	1	0	3	1	3	3	3	3	1	1	12.7	1.5	30.5	67	36.9	2.07	1.2	412.1	24.7	8.1
210	1	1	2	1	1	1	1	3	0	0	0	1	2	1	3	3	2	2	2	1	20.8	1.9	34	97	25.2	1.76	0.74	94	4.17	53.7
211	1	1	1	1	3	3	2	3	0	0	0	1	3	3	1	3	2	2	2	3	29.2	1.1	33.5	91	29.7	2.03	1.69	706.1	20.66	6.1
212	1	1	2	2	1	2	2	2	0	0	1	1	3	3	3	3	1	4	2	4	8.1	2.1	29	107	38.1	2.18	2.31	327.4	35.01	10.08
213	1	1	1	2	1	1	2	3	0	0	1	1	3	1	1	3	2	2	1	2	23.6	1.1	32.5	75	38.3	2.23	1.09	791.7	25.31	5.2
214	1	1	2	1	1	2	2	3	0	0	1	1	2	3	3	2	1	1	1	1	21	2.5	30	111	45.6	2.41	1.16	121.1	11.57	41.5
215	1	0	1	2	1	1	2	3	0	0	1	1	2	1	1	1	3	3	1	2	19.3	1.2	32	64	44.8	1.93	1.23	185.8	7.26	34.6
216	1	1	1	1	1	1	1	2	0	0	0	1	2	1	1	3	3	4	2	1	12.1	0.8	25	57	27.6	2.22	1.08	286.9	15.3	17.3
217	0	0	1	1	3	3	2	3	0	0	0	1	3	2	2	3	2	3	1	1	28	0.7	32.5	85	37.8	2.14	1.24	588.2	7.66	8.8
218	1	1	1	1	3	3	2	2	0	0	1	1	2	1	1	3	2	3	2	3	20.1	1.1	32	96	27.7	1.87	1.49	231.4	24.69	23.1
219	0	1	1	1	2	2	1	2	0	0	1	0	2	2	1	3	2	2	1	1	17	1.9	31	97	37.3	1.96	0.94	107	6.67	52.4
220	1	1	1	1	3	2	2	3	0	0	1	1	1	1	1	3	1	1	1	1	30.6	1.4	30	139	47.2	2.3	0.76	96.4	9.49	69.8
221	1	1	1	1	3	2	2	3	1	0	1	1	2	3	3	3	2	2	1	1	22.6	1.8	34	116	35	2.05	1.18	160	11.55	35.52
222	0	0	1	1	2	2	2	3	0	0	0	1	1	2	4	2	1	1	1	1	40.6	1.8	36	145	50.5	2.2	1.07	97.6	5.99	77
223	1	1	2	1	1	1	2	3	0	0	1	1	2	1	1	3	2	2	1	1	17.2	2.1	32	119	47	2.42	1.29	171.2	11.84	27.3
224	0	1	1	1	2	1	1	3	0	0	0	0	1	1	1	3	2	1	1	1	30	1.5	30	136	45	2.4	1.31	111.9	8.84	60.8
225	0	1	2	1	1	1	2	3	0	0	0	1	2	1	1	3	3	3	1	1	15.7	2.2	32.5	99	38.7	2.53	1.05	142.1	16.07	32.4
226	0	1	2	1	1	1	2	3	0	0	1	0	1	1	4	3	1	1	1	1	20.8	2.3	33	128	44.7	2.26	1.14	62.6	7.24	85.4
227	1	1	1	1	2	1	2	2	1	1	1	1	3	1	1	3	2	1	1	1	14.9	1.3	35.5	62	31.5	1.7	1.62	487.4	34.42	9.5
228	1	0	1	1	2	3	2	3	0	0	0	0	3	1	3	3	2	2	1	1	34	1.1	34	88	58.5	1.46	2.16	726.3	36.85	6.8
229	1	1	1	1	1	1	1	3	0	0	1	1	3	1	1	3	1	1	1	1	23.4	1.2	33	96	28.5	2.61	1.45	473.8	22.75	10.7
230	1	1	1	2	1	3	2	1	0	0	1	1	3	2	1	3	2	4	2	2	8.6	0.9	26.5	50	40.8	2.13	2.49	796.5	55.53	4.7
231	1	1	1	1	2	1	2	3	0	0	1	1	3	2	1	3	2	3	1	1	14.9	1.3	31.5	97	44.3	2.33	0.93	563.5	10.5	8.6
232	0	1	1	1	3	2	2	3	0	0	0	1	2	1	3	3	2	2	1	1	21	1.3	37	132	44.1	2.42	1.2	180.4	10.33	31.6
233	1	1	2	1	1	1	1	3	0	0	1	0	3	3	3	3	1	3	2	2	24.7	1.6	34	108	39.3	1.27	2.05	1083.1	42.18	2.7
234	1	1	1	1	1	1	2	3	0	0	0	1	2	2	4	2	1	1	1	1	42.6	1.7	41	148	41	2.33	0.73	156.6	12.66	40.5
235	1	1	2	1	1	1	2	2	0	0	1	0	3	2	1	3	1	4	1	1	6.2	1.6	28	128	36.9	2.32	2.2	986.8	30.45	2.8
236	0	0	1	1	1	1	2	2	1	0	1	0	3	2	1	3	2	3	1	1	12.4	0.8	26	86	31.8	2.35	0.97	627.2	18.92	7.8
237	0	1	2	1	2	3	2	3	0	0	0	0	2	1	1	3	2	2	1	1	29.3	1	33.5	92	49.7	2.46	1.24	94.1	7.45	56.7
238	1	1	1	1	2	2	2	2	0	0	1	0	3	3	3	3	2	1	1	1	17.8	0.9	28.5	84	34.6	2.36	1.22	466.9	15.29	9.7
239	1	1	2	2	1	2	2	3	0	0	0	1	2	1	1	3	2	3	1	2	14.9	0.9	26	76	42	2.23	0.56	173.2	9.84	23.9
240	1	0	1	1	1	1	2	3	0	1	1	1	2	1	3	3	2	1	1	1	30.3	1	31	127	38.4	2.17	3.15	107.2	5.76	66.8
241	0	1	1	1	2	3	2	3	1	0	0	0	2	3	3	3	2	1	1	1	44.9	1	37	127	43.5	2.36	0.92	297.7	15.09	18.6
242	0	0	2	1	1	2	2	3	0	0	0	0	3	3	1	3	3	1	1	1	20.6	1	27	111	47.5	2.29	1.51	680.9	23.05	5.4
243	0	0	1	1	1	1	2	3	1	0	0	0	3	1	1	3	2	1	1	1	29.8	1.1	30	99	33.8	1.91	1.72	669.9	19.43	7.2
244	0	1	1	1	1	3	2	3	0	0	0	0	3	2	1	3	2	1	1	1	32.6	0.6	35	116	42.5	2.34	1.4	446.7	20.82	10.6
245	1	1	2	2	1	1	2	3	0	0	1	1	2	1	1	3	2	3	1	1	8.9	1	26	83	28.2	2.01	1.23	168	14.24	25.2
246	1	1	1	1	2	2	2	3	1	1	1	1	2	3	3	2	1	1	1	1	34.3	1.2	34	153	42	2.2	0.8	146.8	6.41	38.3
247	0	0	1	1	1	2	2	3	0	0	0	0	3	3	1	2	2	2	1	1	33.1	0.7	34	100	39.2	1.99	1.84	622.7	20.07	8
248	0	0	1	1	2	3	2	3	0	0	0	0	2	1	1	2	2	1	1	1	29.9	0.9	34.5	153	45.4	2.41	0.95	133.6	9.52	50.8
249	1	1	1	1	2	1	2	3	0	0	0	0	2	2	3	3	1	1	1	1	23.2	1.5	36	171	44.5	2.37	1	113	10.51	53.7
250	1	1	1	1	1	1	2	3	0	0	0	0	2	1	3	3	2	1	1	1	11	0.8	33.5	82	42.5	2.13	1.05	299.4	10.67	16.2
251	0	0	2	1	1	1	1	3	0	0	1	0	3	3	3	2	1	2	1	1	14.1	2.3	34.5	89	39.8	1.6	1.79	313.5	29.64	13.3
252	1	1	1	1	1	2	2	3	1	0	1	1	2	2	1	3	1	1	1	1	38.4	1.4	33	111	42.7	2.21	1.41	227	13.89	23.4
253	1	1	2	1	3	3	2	3	0	0	1	1	2	1	3	3	2	1	1	1	8.3	2	31.5	120	44.8	2.56	1.15	87.9	10.81	53.2
254	0	1	1	1	1	3	2	3	1	0	0	0	2	1	1	3	2	1	1	1	31.4	0.5	32.5	133	43.8	2.21	0.82	268.6	14.87	21.1
255	1	1	1	2	1	3	2	2	0	0	1	1	3	2	1	3	2	2	1	1	17.7	0.6	27	107	42	2.64	1.46	709.7	24.08	6.3
256	1	0	1	1	1	1	2	3	0	0	1	0	2	1	1	3	3	3	1	1	19.7	0.7	30.5	87	255	1.92	1.7	199.5	8.33	32
257	0	0	1	1	1	1	2	3	1	0	0	1	3	3	3	3	2	1	1	1	24.3	2	34.5	129	43	2.12	1.23	1002.4	24.78	4.4
258	1	1	2	1	1	1	2	1	0	0	0	1	2	1	4	3	2	1	1	2	11.7	2.1	34	86	31.5	2.06	1.28	267.7	7.13	15.5
259	1	0	2	1	1	2	2	1	0	0	0	1	3	3	3	3	1	1	1	1	11.6	33.5	32.5	129	46.1	2.49	1.43	401.3	11.91	10
260	1	1	2	1	1	1	2	3	0	0	1	1	3	2	3	3	2	3	1	1	17.7	1.4	31	69	39.4	2.63	1.2	489	24.99	7.2
261	1	1	1	1	1	1	2	3	0	0	1	1	3	1	1	3	2	1	1	1	27.2	1.1	33.5	95	43.6	2.28	1.34	564.6	40.73	8.1
262	0	0	1	1	3	3	2	3	0	1	0	0	2	1	3	3	1	1	1	1	20.5	0.7	34.5	147	41.9	2.34	1.2	121	10.75	57.3
263	0	0	1	1	1	1	2	3	0	0	0	0	2	1	3	3	1	1	1	1	37.7	1.4	35	117	37.3	2.28	1.01	173.5	14.24	37.3
264	1	1	2	2	1	1	2	3	0	0	0	1	3	1	1	3	2	2	1	1	11.6	1	30	75	38.6	3.36	1.74	400.4	32.51	8.4
265	0	1	1	1	2	2	2	3	0	0	0	0	2	1	1	3	2	1	1	1	38.3	0.6	29.5	117	42.9	2.29	1.12	221.6	14.33	26.6
266	0	0	1	1	1	1	2	3	0	0	0	0	3	2	1	3	2	1	1	1	20.8	1.1	33.5	99	38.1	2.04	1.08	526.5	34.85	9
267	0	1	1	1	1	2	2	3	0	0	0	0	3	1	4	3	2	2	1	1	29.1	1.2	37	95	39.2	2.57	1.63	558.8	30.36	8.3
268	1	1	1	1	3	2	2	3	1	0	1	1	2	1	3	1	2	1	1	1	26.6	0.9	37.8	113	33.3	2.13	1.22	159.9	12.42	35.3
269	0	1	1	1	2	3	2	3	0	0	0	1	1	2	3	3	1	1	1	1	25	1	34	157	44.5	2.44	1.21	102.2	5.2	64.2
270	1	0	1	1	1	2	2	3	0	0	1	0	3	1	1	3	2	3	1	1	24.9	1	30.5	97	32.2	2.4	2.69	757.4	29.69	6.3
271	1	1	1	1	1	1	1	3	0	0	1	0	3	3	3	3	2	2	1	1	24.2	0.8	32.5	87	39.3	2.11	2.16	1016.4	34.3	4
272	1	1	2	1	1	3	2	2	0	0	1	0	3	1	1	3	2	3	3	2	7.3	2.8	35.5	105	44.5	2.1	1.64	471.6	25.88	7.1
273	1	0	2	1	1	1	1	3	0	0	0	1	3	2	3	3	2	3	3	3	15.5	2.3	35	71	40.4	1.96	2.18	543.2	29.43	6.9
274	1	1	2	1	1	2	2	2	0	0	1	1	2	3	3	3	3	3	1	1	7.1	1.9	32	109	38.7	2.5	0.8	124.7	11.29	33.6
275	1	0	1	1	1	1	1	3	0	0	1	0	3	1	1	2	1	1	1	1	20.9	0.7	33	72	31.7	1.83	1.56	555.3	23.02	9.3
276	1	0	2	1	3	3	2	3	0	0	1	1	3	3	1	2	3	3	3	2	6.3	2.1	31	92	42.9	2.41	1.26	715.6	18.04	5.8
277	0	1	2	1	2	2	2	2	0	0	0	0	3	2	1	3	2	2	1	1	18.9	2.3	31.7	129	47.6	2.46	1.93	791.9	24.26	5.1
278	1	1	2	2	2	1	2	3	0	0	1	0	3	3	1	2	2	2	1	1	16.4	9.9	30.8	112	43.4	2.23	1.26	748.9	19.24	6.2
279	0	1	1	1	3	3	2	3	0	0	1	0	3	3	3	2	1	2	1	1	39.3	0.8	37.4	117	41.7	2.2	1.8	965.4	23.33	6
280	1	1	1	1	2	3	2	3	1	0	0	1	3	3	3	1	2	2	1	1	24.8	0.5	35.5	161	43.8	2.56	1.53	888.9	12.81	5.6
281	0	1	1	1	3	3	2	3	0	0	0	0	3	1	1	3	2	2	1	1	20.4	2	33.7	123	45.5	2.04	1.51	580.4	23.75	8.6
282	0	1	1	1	3	3	2	3	0	0	0	1	3	2	2	3	2	1	1	1	19.9	1.5	31	146	44.8	2.39	1.22	465.1	16.34	10.3
283	0	0	2	1	2	1	2	3	0	0	0	1	3	3	3	2	1	1	1	1	20.7	3	42	92	44.4	2.61	2.22	936.9	20.64	4.5
284	1	1	1	1	2	1	2	1	0	0	1	1	3	2	3	3	2	2	1	1	28.9	0.5	35	113	42.4	2.08	1.6	769.4	15.72	6.3
285	0	1	1	1	2	1	2	3	0	0	0	0	3	2	1	2	2	2	1	1	20.6	0.6	33.6	104	47.3	2.61	1.55	592.6	9.44	7.8
286	0	0	1	1	2	3	2	3	1	0	0	0	3	2	3	1	1	2	1	1	15.3	1.3	38	102	40.9	2.13	2.86	1137.6	33.97	4.8
287	0	0	2	1	1	1	1	3	0	0	0	1	3	1	3	2	1	2	1	1	19.3	2.6	31	125	41.9	2.27	1.58	740.4	20.8	5.6
288	0	0	1	1	3	3	2	3	1	0	1	1	3	1	4	2	2	2	1	1	19.3	2.3	42.2	110	42	2.2	2.56	1174.1	29.61	4.9
289	0	0	1	1	1	1	2	3	0	0	0	0	2	1	1	1	1	2	1	1	37	1.3	36	158	44.7	2.4	1.45	181	10.08	37
290	1	1	2	2	2	3	2	3	0	0	0	1	3	3	2	2	2	3	1	1	20	0.4	28.2	113	48.2	2.46	0.91	597.3	16.79	5.4
291	0	1	1	1	3	2	2	3	0	0	0	1	3	3	1	2	2	2	1	1	22.1	0.6	31	116	42.2	2.7	1.9	1004.5	23.47	4.9
292	0	0	1	1	3	3	2	3	0	1	0	1	3	3	1	3	2	3	1	1	19.8	0.5	30.1	140	42.6	2.17	2.48	738.2	21.46	6.2
293	0	1	1	1	3	3	2	2	0	0	0	1	3	3	2	3	1	3	1	1	17.7	1	33.4	115	44.7	2.29	1.61	747	18.48	6.4
294	0	0	2	1	2	3	2	3	0	0	0	0	3	3	2	3	3	3	1	1	8.3	0.7	28.5	114	42.7	2.32	1.67	737.9	24.67	5.2
295	1	0	2	1	1	1	2	2	0	0	0	1	3	3	1	2	2	2	1	1	23.2	0.7	30.2	109	39.8	2.24	1.15	1012.6	34.45	4.3
296	1	0	1	1	3	3	2	2	0	0	0	1	3	2	1	2	1	4	1	1	26.7	0.4	34	110	42.9	2.17	2.14	1046.6	23.77	4.6
297	1	1	1	1	3	3	2	3	0	0	1	1	3	2	3	3	1	2	1	1	33.2	0.9	35.8	97	40.7	1.99	2.04	621.4	26.27	6.6
298	0	0	2	1	2	2	2	3	0	0	0	1	3	3	1	1	2	2	1	1	15.1	0.8	30	106	45	2.38	1.88	786	22.01	5.6
299	0	0	2	1	2	3	2	3	0	0	0	0	3	1	1	2	2	1	1	1	20.6	0.7	33.7	114	48.2	2.4	1.92	741.8	28	4.8
300	1	1	1	1	1	2	2	3	0	0	1	1	3	3	1	3	2	3	1	1	21.1	0.3	31.8	113	43.6	2.4	1.45	587.5	11.98	5.8
301	1	1	2	1	2	3	2	3	0	0	0	1	3	3	1	3	2	3	1	1	16.4	0.5	29.1	119	42	2.51	1.81	729	16.6	5
302	0	0	1	1	1	1	2	3	1	0	0	1	3	3	1	3	2	3	2	2	24.4	0.4	29	116	42.6	2.36	2.06	1202.6	33.73	4.4
303	0	1	1	1	1	2	2	3	0	0	0	0	3	2	1	3	2	2	1	1	24.8	0.8	34.2	128	43.1	1.96	2.19	1024.2	39.07	5.2
304	1	1	1	1	2	2	2	3	0	1	1	1	3	3	3	3	1	3	1	1	28.3	1.4	40.2	114	46.8	2.31	1.48	762.7	21.5	6.3
305	1	1	2	1	1	1	2	3	0	0	0	0	3	3	1	3	2	3	3	1	16.3	0.6	31.5	118	40.8	1.97	1.65	874.1	30.35	4.3
306	0	1	2	1	2	2	2	3	0	0	0	0	2	3	3	3	1	1	1	1	21.2	1.8	33.5	118	46.2	2.16	1.05	122	11.22	38.37
307	1	1	2	1	1	1	2	3	0	0	1	0	1	2	2	2	2	2	2	2	21	1.3	30	130	43.4	2.61	1.45	85.9	5.96	61.2
